# Supplementary material for: Phytochemical, antioxidant and antimicrobial properties of Litsea angulata extracts
Source: F1000Res. 2019 Mar 20;7:1839. Originally published 2018 Nov 22. [Version 2] doi: 10.12688/f1000research.16620.2 (PMC6357992; doi:10.12688/f1000research.16620.2)
Supplement: Raw data associated with this study — Data include the absorbance values obtained from the DPPH scavenging assay, and the resultant IC50 values generated. [file f1000research-7-20243-s0000.tgz]

Archive with 1 entries (1 files):
- 6abc9f4b-1ff6-46af-99d0-016d38d9bb9e_IC50_calculation_Litsea_angulata_extracts.xlsx
