# Supplementary material for: Phytochemical, antioxidant and antimicrobial properties of Litsea angulata extracts
Source: F1000Res. 2019 Mar 20;7:1839. Originally published 2018 Nov 22. [Version 2] doi: 10.12688/f1000research.16620.2 (PMC6357992; doi:10.12688/f1000research.16620.2)
Supplement: Raw data associated with this study — Data include the absorbance values obtained from the DPPH scavenging assay, and the resultant IC50 values generated. [file f1000research-7-20243-s0000.tgz › 6abc9f4b-1ff6-46af-99d0-016d38d9bb9e_IC50_calculation_Litsea_angulata_extracts.xlsx]

## Sheet: Percentage inhibition
Table 2. The absorbance value (abs) and percentage inhibition (%) of DPPH radical scavenging activity
No.	Concentration		0 ppm										12.5 ppm										25 ppm										50 ppm										100 ppm
	Solvent	Plant Part	Absorbance (abs)					% inhibition					Absorbance (abs)					% inhibition					Absorbance (abs)					% inhibition					Absorbance (abs)					% inhibition					Absorbance (abs)					% inhibition
			Replication 1	Replication 2	Replication 3	Average		Replication 1	Replication 2	Replication 3	Average		Replication 1	Replication 2	Replication 3	Average		Replication 1	Replication 2	Replication 3	Average		Replication 1	Replication 2	Replication 3	Average		Replication 1	Replication 2	Replication 3	Average		Replication 1	Replication 2	Replication 3	Average		Replication 1	Replication 2	Replication 3	Average		Replication 1	Replication 2	Replication 3	Average		Replication 1	Replication 2
1	n-hexane	Branch											0.261	0.263	0.261	0.261667		18.1818	17.5549	18.1818	17.9728		0.239	0.237	0.239	0.238333		25.0784	25.7053	25.0784	25.2874		0.231	0.229	0.23	0.23		27.5862	28.2132	27.8997	27.8997		0.188	0.188	0.189	0.188333		41.0658	41.0658
		Bark											0.223	0.219	0.219	0.220333		30.094	31.348	31.348	30.93		0.213	0.214	0.214	0.213667		33.2288	32.9154	32.9154	33.0199		0.168	0.167	0.165	0.166667		47.3354	47.6489	48.2759	47.7534		0.149	0.149	0.148	0.148667		53.2915	53.2915
		Leaves											0.25	0.249	0.246	0.248333		21.6301	21.9436	22.884	22.1526		0.23	0.235	0.237	0.234		27.8997	26.3323	25.7053	26.6458		0.218	0.217	0.22	0.218333		31.6614	31.9749	31.0345	31.5569		0.185	0.188	0.186	0.186333		42.0063	41.0658
		DPPH	0.319	0.319	0.319	0.319		0	0	0	0
2	Ethyl acetate	Branch											0.249	0.249	0.241	0.246333		21.9436	21.9436	24.4514	22.7795		0.168	0.169	0.168	0.168333		47.3354	47.0219	47.3354	47.2309		0.117	0.114	0.116	0.115667		63.3229	64.2633	63.6364	63.7409		0.103	0.1	0.099	0.100667		67.7116	68.652
		Bark											0.049	0.048	0.048	0.0483333		84.6395	84.953	84.953	84.8485		0.042	0.045	0.046	0.0443333		86.8339	85.8934	85.5799	86.1024		0.042	0.041	0.042	0.0416667		86.8339	87.1473	86.8339	86.9383		0.036	0.035	0.034	0.035		88.7147	89.0282
		Leaves											0.281	0.285	0.282	0.282667		11.9122	10.6583	11.5987	11.3898		0.258	0.263	0.265	0.262		19.1223	17.5549	16.9279	17.8683		0.218	0.217	0.221	0.218667		31.6614	31.9749	30.721	31.4525		0.202	0.206	0.204	0.204		36.6771	35.4232
		DPPH	0.319	0.319	0.319	0.319		0	0	0	0
3	Ethanol	Branch											0.168	0.165	0.165	0.166		47.0032	47.9495	47.9495	47.6341		0.1	0.104	0.106	0.103333		68.4543	67.1924	66.5615	67.4027		0.046	0.047	0.046	0.0463333		85.489	85.1735	85.489	85.3838		0.034	0.038	0.035	0.0356667		89.2744	88.0126
		Bark											0.086	0.082	0.086	0.0846667		72.8707	74.1325	72.8707	73.2913		0.073	0.074	0.073	0.0733333		76.9716	76.6562	76.9716	76.8665		0.072	0.068	0.072	0.0706667		77.2871	77.2871	77.2871	77.2871		0.068	0.065	0.066	0.0663333		78.5489	79.4953
		Leaves											0.085	0.082	0.083	0.0833333		73.1861	74.1325	73.817	73.7119		0.073	0.075	0.074	0.074		76.9716	76.3407	76.6562	76.6562		0.071	0.07	0.072	0.071		77.2871	77.2871	77.2871	77.2871		0.066	0.066	0.068	0.0666667		79.1798	79.1798
		DPPH	0.317	0.317	0.317	0.317		0	0	0	0
[truncated: 2 more columns]

## Sheet: IC50
Table 3. The percentage inhibition and half-maximal inhibitory concentration (IC50) of scavenging radical DPPH activity
No.	Solvent	Plant Part	Percentage of inhibition (%) at					Regression	IC50 (ppm)
			0 ppm	12.5 ppm	25 ppm	50 ppm	100 ppm
1	n-hexane	Branch	0	17.9728	25.2874	27.8997	40.9613	y = 0.3429x + 9.5637	117.924
		Bark	0	30.93	33.0199	47.7534	53.396	y = 0.4397x + 16.531	76.1178
		Leaves	0	22.1526	26.6458	31.5569	41.5883	y = 0.3371x + 11.748	113.507
2	Ethyl acetate	Branch	0	22.8601	47.2309	63.7409	68.4431	y = 0.626x + 16.98	52.7476
		Bark	0	84.8643	86.1024	86.9383	89.0282	y = 0.5525x + 48.668	2.41086
		Leaves	0	11.4823	17.8683	31.4525	36.0502	y = 0.3417x + 6.5554	127.143
3	Ethanol	Branch	0	47.6341	67.4027	85.3838	88.7487	y = 0.7329x + 30.35	26.8113
		Bark	0	73.2913	76.8665	77.7077	79.0747	y = 0.4993x + 42.666	14.6886
		Leaves	0	73.7119	76.6562	77.6025	78.9695	y = 0.4967x + 42.76	14.5762
